# Supplementary material for: Synthesis and evaluation of imidazole-4,5- and pyrazine-2,3-dicarboxamides targeting dengue and yellow fever virus
Source: Eur J Med Chem. 2014 Nov 24;87:529–39. doi: 10.1016/j.ejmech.2014.09.062 (PMC4237513; doi:10.1016/j.ejmech.2014.09.062)
Supplement: MOL file — ZIP file containing the MOL files of the most important compound in this article. [file mol.zip]

Archive with 6 entries (6 files):
- EJMECH-D-14-01045-structure 20b.mol
- EJMECH-D-14-01045-structure 15b.mol
- EJMECH-D-14-01045-structure 15d.mol
- EJMECH-D-14-01045-structure 20a.mol
- EJMECH-D-14-01045-structure 15c.mol
- 15a.mol
