# Supplementary material for: Synthesis and evaluation of imidazole-4,5- and pyrazine-2,3-dicarboxamides targeting dengue and yellow fever virus
Source: Eur J Med Chem. 2014 Nov 24;87:529–39. doi: 10.1016/j.ejmech.2014.09.062 (PMC4237513; doi:10.1016/j.ejmech.2014.09.062)
Supplement: MOL file — ZIP file containing the MOL files of the most important compound in this article. [file mol.zip › EJMECH-D-14-01045-structure 20b.mol]

Untitled Document-6
  ChemDraw07151411412D

 32 35  0  0  0  0  0  0  0  0999 V2000
   -1.5710    1.3992    0.0000 C   0  0  0  0  0  0  0  0  0  0  0  0
   -0.7465    1.3692    0.0000 C   0  0  0  0  0  0  0  0  0  0  0  0
   -1.9572    2.1282    0.0000 N   0  0  0  0  0  0  0  0  0  0  0  0
   -0.3083    2.0682    0.0000 N   0  0  0  0  0  0  0  0  0  0  0  0
   -0.6946    2.7972    0.0000 C   0  0  0  0  0  0  0  0  0  0  0  0
   -2.0092    0.7002    0.0000 C   0  0  0  0  0  0  0  0  0  0  0  0
   -2.8336    0.7302    0.0000 O   0  0  0  0  0  0  0  0  0  0  0  0
   -1.7803   -0.0581    0.0000 N   0  0  0  0  0  0  0  0  0  0  0  0
   -0.3603    0.6402    0.0000 C   0  0  0  0  0  0  0  0  0  0  0  0
   -0.7985   -0.0588    0.0000 O   0  0  0  0  0  0  0  0  0  0  0  0
    0.4642    0.6102    0.0000 N   0  0  0  0  0  0  0  0  0  0  0  0
    0.8504   -0.1188    0.0000 C   0  0  0  0  0  0  0  0  0  0  0  0
    1.6749   -0.1488    0.0000 C   0  0  0  0  0  0  0  0  0  0  0  0
    2.0611   -0.8778    0.0000 C   0  0  0  0  0  0  0  0  0  0  0  0
    1.6229   -1.5768    0.0000 C   0  0  0  0  0  0  0  0  0  0  0  0
    0.7985   -1.5468    0.0000 C   0  0  0  0  0  0  0  0  0  0  0  0
    0.4122   -0.8178    0.0000 C   0  0  0  0  0  0  0  0  0  0  0  0
    2.9375    0.5202    0.0000 C   0  0  0  0  0  0  0  0  0  0  0  0
    2.1131    0.5502    0.0000 C   0  0  0  0  0  0  0  0  0  0  0  0
    1.7268    1.2792    0.0000 C   0  0  0  0  0  0  0  0  0  0  0  0
    2.1650    1.9782    0.0000 C   0  0  0  0  0  0  0  0  0  0  0  0
    2.9895    1.9482    0.0000 C   0  0  0  0  0  0  0  0  0  0  0  0
    3.3757    1.2192    0.0000 N   0  0  0  0  0  0  0  0  0  0  0  0
    2.0092   -2.3058    0.0000 C   0  0  0  0  0  0  0  0  0  0  0  0
   -2.0611   -0.7278    0.0000 C   0  0  0  0  0  0  0  0  0  0  0  0
   -1.6749   -1.4568    0.0000 C   0  0  0  0  0  0  0  0  0  0  0  0
   -2.1131   -2.1558    0.0000 C   0  0  0  0  0  0  0  0  0  0  0  0
   -2.9375   -2.1258    0.0000 C   0  0  0  0  0  0  0  0  0  0  0  0
   -3.3238   -1.3968    0.0000 C   0  0  0  0  0  0  0  0  0  0  0  0
   -2.8856   -0.6978    0.0000 C   0  0  0  0  0  0  0  0  0  0  0  0
   -3.3757   -2.8248    0.0000 F   0  0  0  0  0  0  0  0  0  0  0  0
   -1.5205    2.8248    0.0000 C   0  0  0  0  0  0  0  0  0  0  0  0
  1  2  1  0      
  1  3  2  0      
  2  4  2  0      
  4  5  1  0      
  6  7  2  0      
  6  8  1  0      
  1  6  1  0      
  9 10  2  0      
  9 11  1  0      
  2  9  1  0      
 12 13  1  0      
 13 14  2  0      
 14 15  1  0      
 15 16  2  0      
 16 17  1  0      
 12 17  2  0      
 18 19  1  0      
 19 20  2  0      
 20 21  1  0      
 21 22  2  0      
 22 23  1  0      
 18 23  2  0      
 13 19  1  0      
 15 24  1  0      
 11 12  1  0      
 25 26  1  0      
 26 27  2  0      
 27 28  1  0      
 28 29  2  0      
 29 30  1  0      
 25 30  2  0      
 28 31  1  0      
  8 25  1  0      
  3 32  1  0      
 32  5  2  0      
M  END
