# Supplementary material for: Synthesis and evaluation of imidazole-4,5- and pyrazine-2,3-dicarboxamides targeting dengue and yellow fever virus
Source: Eur J Med Chem. 2014 Nov 24;87:529–39. doi: 10.1016/j.ejmech.2014.09.062 (PMC4237513; doi:10.1016/j.ejmech.2014.09.062)
Supplement: MOL file — ZIP file containing the MOL files of the most important compound in this article. [file mol.zip › EJMECH-D-14-01045-structure 15b.mol]

Untitled Document-2
  ChemDraw07151411372D

 30 33  0  0  0  0  0  0  0  0999 V2000
   -1.7013    1.3991    0.0000 C   0  0  0  0  0  0  0  0  0  0  0  0
   -1.9499    2.1857    0.0000 N   0  0  0  0  0  0  0  0  0  0  0  0
   -2.1897    0.7378    0.0000 C   0  0  0  0  0  0  0  0  0  0  0  0
   -0.8762    1.3927    0.0000 C   0  0  0  0  0  0  0  0  0  0  0  0
   -0.6147    2.1748    0.0000 N   0  0  0  0  0  0  0  0  0  0  0  0
   -1.2778    2.6657    0.0000 C   0  0  0  0  0  0  0  0  0  0  0  0
   -3.0066    0.8301    0.0000 O   0  0  0  0  0  0  0  0  0  0  0  0
   -0.3984    0.7237    0.0000 C   0  0  0  0  0  0  0  0  0  0  0  0
   -0.7389   -0.0246    0.0000 O   0  0  0  0  0  0  0  0  0  0  0  0
    0.4199    0.8030    0.0000 N   0  0  0  0  0  0  0  0  0  0  0  0
   -1.8612   -0.0159    0.0000 N   0  0  0  0  0  0  0  0  0  0  0  0
   -2.3497   -0.6772    0.0000 C   0  0  0  0  0  0  0  0  0  0  0  0
   -3.1695   -0.5845    0.0000 C   0  0  0  0  0  0  0  0  0  0  0  0
   -3.6596   -1.2481    0.0000 C   0  0  0  0  0  0  0  0  0  0  0  0
   -3.3300   -2.0044    0.0000 C   0  0  0  0  0  0  0  0  0  0  0  0
   -2.5102   -2.0971    0.0000 C   0  0  0  0  0  0  0  0  0  0  0  0
   -2.0200   -1.4335    0.0000 C   0  0  0  0  0  0  0  0  0  0  0  0
   -3.8184   -2.6657    0.0000 F   0  0  0  0  0  0  0  0  0  0  0  0
    0.8825    0.1234    0.0000 C   0  0  0  0  0  0  0  0  0  0  0  0
    0.4707   -0.5915    0.0000 C   0  0  0  0  0  0  0  0  0  0  0  0
    0.8838   -1.3056    0.0000 C   0  0  0  0  0  0  0  0  0  0  0  0
    1.7088   -1.3048    0.0000 C   0  0  0  0  0  0  0  0  0  0  0  0
    2.1207   -0.5900    0.0000 C   0  0  0  0  0  0  0  0  0  0  0  0
    1.7075    0.1241    0.0000 C   0  0  0  0  0  0  0  0  0  0  0  0
    2.1179    0.8365    0.0000 C   0  0  0  0  0  0  0  0  0  0  0  0
    2.9349    0.9516    0.0000 C   0  0  0  0  0  0  0  0  0  0  0  0
    3.0779    1.7641    0.0000 C   0  0  0  0  0  0  0  0  0  0  0  0
    2.3493    2.1512    0.0000 N   0  0  0  0  0  0  0  0  0  0  0  0
    1.7574    1.5684    0.0000 N   0  0  0  0  0  0  0  0  0  0  0  0
    3.8184    2.1256    0.0000 C   0  0  0  0  0  0  0  0  0  0  0  0
  1  2  1  0      
  3  1  1  0      
  1  4  2  0      
  4  5  1  0      
  5  6  2  0      
  6  2  1  0      
  3  7  2  0      
  4  8  1  0      
  8  9  2  0      
  8 10  1  0      
  3 11  1  0      
 11 12  1  0      
 12 13  2  0      
 13 14  1  0      
 14 15  2  0      
 15 16  1  0      
 16 17  2  0      
 17 12  1  0      
 15 18  1  0      
 10 19  1  0      
 19 20  2  0      
 20 21  1  0      
 21 22  2  0      
 22 23  1  0      
 23 24  2  0      
 24 19  1  0      
 24 25  1  0      
 25 26  2  0      
 26 27  1  0      
 27 28  2  0      
 28 29  1  0      
 29 25  1  0      
 27 30  1  0      
M  END
