# Supplementary material for: Synthesis and evaluation of imidazole-4,5- and pyrazine-2,3-dicarboxamides targeting dengue and yellow fever virus
Source: Eur J Med Chem. 2014 Nov 24;87:529–39. doi: 10.1016/j.ejmech.2014.09.062 (PMC4237513; doi:10.1016/j.ejmech.2014.09.062)
Supplement: MOL file — ZIP file containing the MOL files of the most important compound in this article. [file mol.zip › EJMECH-D-14-01045-structure 15d.mol]

Untitled Document-4
  ChemDraw07151411392D

 30 33  0  0  0  0  0  0  0  0999 V2000
   -1.2190    1.3097    0.0000 C   0  0  0  0  0  0  0  0  0  0  0  0
   -1.3903    2.1169    0.0000 N   0  0  0  0  0  0  0  0  0  0  0  0
   -1.7690    0.6989    0.0000 C   0  0  0  0  0  0  0  0  0  0  0  0
   -0.3986    1.2237    0.0000 C   0  0  0  0  0  0  0  0  0  0  0  0
   -0.0629    1.9771    0.0000 N   0  0  0  0  0  0  0  0  0  0  0  0
   -0.6753    2.5300    0.0000 C   0  0  0  0  0  0  0  0  0  0  0  0
   -2.5734    0.8697    0.0000 O   0  0  0  0  0  0  0  0  0  0  0  0
    0.0127    0.5122    0.0000 C   0  0  0  0  0  0  0  0  0  0  0  0
   -0.3986   -0.2000    0.0000 O   0  0  0  0  0  0  0  0  0  0  0  0
    0.8349    0.5122    0.0000 N   0  0  0  0  0  0  0  0  0  0  0  0
   -1.5146   -0.0831    0.0000 N   0  0  0  0  0  0  0  0  0  0  0  0
   -2.0646   -0.6944    0.0000 C   0  0  0  0  0  0  0  0  0  0  0  0
   -1.8097   -1.4787    0.0000 C   0  0  0  0  0  0  0  0  0  0  0  0
   -2.3608   -2.0923    0.0000 C   0  0  0  0  0  0  0  0  0  0  0  0
   -3.1681   -1.9210    0.0000 C   0  0  0  0  0  0  0  0  0  0  0  0
   -3.4236   -1.1367    0.0000 C   0  0  0  0  0  0  0  0  0  0  0  0
   -2.8719   -0.5231    0.0000 C   0  0  0  0  0  0  0  0  0  0  0  0
   -3.7181   -2.5323    0.0000 F   0  0  0  0  0  0  0  0  0  0  0  0
    1.2460   -0.1998    0.0000 C   0  0  0  0  0  0  0  0  0  0  0  0
    2.0681   -0.1998    0.0000 C   0  0  0  0  0  0  0  0  0  0  0  0
    2.4806   -0.9143    0.0000 C   0  0  0  0  0  0  0  0  0  0  0  0
    3.3056   -0.9143    0.0000 C   0  0  0  0  0  0  0  0  0  0  0  0
    3.7181   -0.1998    0.0000 C   0  0  0  0  0  0  0  0  0  0  0  0
    3.3056    0.5146    0.0000 C   0  0  0  0  0  0  0  0  0  0  0  0
    2.4806    0.5146    0.0000 C   0  0  0  0  0  0  0  0  0  0  0  0
    2.0695    1.2266    0.0000 C   0  0  0  0  0  0  0  0  0  0  0  0
    2.4051    1.9803    0.0000 C   0  0  0  0  0  0  0  0  0  0  0  0
    1.7920    2.5323    0.0000 S   0  0  0  0  0  0  0  0  0  0  0  0
    1.0775    2.1198    0.0000 C   0  0  0  0  0  0  0  0  0  0  0  0
    1.2490    1.3129    0.0000 C   0  0  0  0  0  0  0  0  0  0  0  0
  1  2  1  0      
  3  1  1  0      
  1  4  2  0      
  4  5  1  0      
  5  6  2  0      
  6  2  1  0      
  3  7  2  0      
  4  8  1  0      
  8  9  2  0      
  8 10  1  0      
  3 11  1  0      
 11 12  1  0      
 12 13  2  0      
 13 14  1  0      
 14 15  2  0      
 15 16  1  0      
 16 17  2  0      
 17 12  1  0      
 15 18  1  0      
 10 19  1  0      
 19 20  1  0      
 20 21  2  0      
 21 22  1  0      
 22 23  2  0      
 23 24  1  0      
 24 25  2  0      
 25 20  1  0      
 25 26  1  0      
 26 27  2  0      
 27 28  1  0      
 28 29  1  0      
 29 30  2  0      
 30 26  1  0      
M  END
