# Supplementary material for: Synthesis and evaluation of imidazole-4,5- and pyrazine-2,3-dicarboxamides targeting dengue and yellow fever virus
Source: Eur J Med Chem. 2014 Nov 24;87:529–39. doi: 10.1016/j.ejmech.2014.09.062 (PMC4237513; doi:10.1016/j.ejmech.2014.09.062)
Supplement: MOL file — ZIP file containing the MOL files of the most important compound in this article. [file mol.zip › EJMECH-D-14-01045-structure 20a.mol]

Untitled Document-5
  ChemDraw07151411402D

 32 35  0  0  0  0  0  0  0  0999 V2000
    2.9030    1.4319    0.0000 C   0  0  0  0  0  0  0  0  0  0  0  0
    2.0780    1.4379    0.0000 C   0  0  0  0  0  0  0  0  0  0  0  0
    3.3206    2.1434    0.0000 N   0  0  0  0  0  0  0  0  0  0  0  0
    1.6707    2.1553    0.0000 N   0  0  0  0  0  0  0  0  0  0  0  0
    2.0883    2.8668    0.0000 C   0  0  0  0  0  0  0  0  0  0  0  0
    2.9133    2.8608    0.0000 C   0  0  0  0  0  0  0  0  0  0  0  0
    3.3103    0.7145    0.0000 C   0  0  0  0  0  0  0  0  0  0  0  0
    4.1352    0.7085    0.0000 O   0  0  0  0  0  0  0  0  0  0  0  0
    3.0277   -0.0114    0.0000 N   0  0  0  0  0  0  0  0  0  0  0  0
    1.6603    0.7264    0.0000 C   0  0  0  0  0  0  0  0  0  0  0  0
    2.0676    0.0090    0.0000 O   0  0  0  0  0  0  0  0  0  0  0  0
    0.8353    0.7324    0.0000 N   0  0  0  0  0  0  0  0  0  0  0  0
    0.4177    0.0209    0.0000 C   0  0  0  0  0  0  0  0  0  0  0  0
   -0.4073    0.0269    0.0000 C   0  0  0  0  0  0  0  0  0  0  0  0
   -0.8250   -0.6846    0.0000 C   0  0  0  0  0  0  0  0  0  0  0  0
   -1.6500   -0.6786    0.0000 C   0  0  0  0  0  0  0  0  0  0  0  0
   -2.0573    0.0388    0.0000 C   0  0  0  0  0  0  0  0  0  0  0  0
   -1.6396    0.7503    0.0000 C   0  0  0  0  0  0  0  0  0  0  0  0
   -0.8146    0.7443    0.0000 C   0  0  0  0  0  0  0  0  0  0  0  0
   -4.1145    0.7682    0.0000 C   0  0  0  0  0  0  0  0  0  0  0  0
   -3.2896    0.7623    0.0000 C   0  0  0  0  0  0  0  0  0  0  0  0
   -2.8822    0.0448    0.0000 C   0  0  0  0  0  0  0  0  0  0  0  0
   -3.2999   -0.6666    0.0000 C   0  0  0  0  0  0  0  0  0  0  0  0
   -4.1249   -0.6607    0.0000 C   0  0  0  0  0  0  0  0  0  0  0  0
   -4.5322    0.0568    0.0000 N   0  0  0  0  0  0  0  0  0  0  0  0
    3.2999   -0.7145    0.0000 C   0  0  0  0  0  0  0  0  0  0  0  0
    2.8822   -1.4259    0.0000 C   0  0  0  0  0  0  0  0  0  0  0  0
    3.2896   -2.1434    0.0000 C   0  0  0  0  0  0  0  0  0  0  0  0
    4.1145   -2.1493    0.0000 C   0  0  0  0  0  0  0  0  0  0  0  0
    4.5322   -1.4379    0.0000 C   0  0  0  0  0  0  0  0  0  0  0  0
    4.1249   -0.7204    0.0000 C   0  0  0  0  0  0  0  0  0  0  0  0
    4.5219   -2.8668    0.0000 F   0  0  0  0  0  0  0  0  0  0  0  0
  1  2  1  0      
  1  3  2  0      
  2  4  2  0      
  4  5  1  0      
  5  6  2  0      
  3  6  1  0      
  7  8  2  0      
  7  9  1  0      
  1  7  1  0      
 10 11  2  0      
 10 12  1  0      
  2 10  1  0      
 13 14  1  0      
 14 15  1  0      
 15 16  2  0      
 16 17  1  0      
 17 18  2  0      
 18 19  1  0      
 14 19  2  0      
 20 21  1  0      
 21 22  2  0      
 22 23  1  0      
 23 24  2  0      
 24 25  1  0      
 20 25  2  0      
 17 22  1  0      
 12 13  1  0      
 26 27  1  0      
 27 28  2  0      
 28 29  1  0      
 29 30  2  0      
 30 31  1  0      
 26 31  2  0      
 29 32  1  0      
  9 26  1  0      
M  END
