# Supplementary material for: Synthesis and evaluation of imidazole-4,5- and pyrazine-2,3-dicarboxamides targeting dengue and yellow fever virus
Source: Eur J Med Chem. 2014 Nov 24;87:529–39. doi: 10.1016/j.ejmech.2014.09.062 (PMC4237513; doi:10.1016/j.ejmech.2014.09.062)
Supplement: MOL file — ZIP file containing the MOL files of the most important compound in this article. [file mol.zip › EJMECH-D-14-01045-structure 15c.mol]

Untitled Document-3
  ChemDraw07151411382D

 31 34  0  0  0  0  0  0  0  0999 V2000
   -1.2185    1.2487    0.0000 C   0  0  0  0  0  0  0  0  0  0  0  0
   -1.3898    2.0560    0.0000 N   0  0  0  0  0  0  0  0  0  0  0  0
   -1.7685    0.6380    0.0000 C   0  0  0  0  0  0  0  0  0  0  0  0
   -0.3981    1.1628    0.0000 C   0  0  0  0  0  0  0  0  0  0  0  0
   -0.0623    1.9162    0.0000 N   0  0  0  0  0  0  0  0  0  0  0  0
   -0.6748    2.4691    0.0000 C   0  0  0  0  0  0  0  0  0  0  0  0
   -2.5729    0.8087    0.0000 O   0  0  0  0  0  0  0  0  0  0  0  0
    0.0133    0.4512    0.0000 C   0  0  0  0  0  0  0  0  0  0  0  0
   -0.3981   -0.2609    0.0000 O   0  0  0  0  0  0  0  0  0  0  0  0
    0.8354    0.4512    0.0000 N   0  0  0  0  0  0  0  0  0  0  0  0
   -1.5141   -0.1440    0.0000 N   0  0  0  0  0  0  0  0  0  0  0  0
   -2.0641   -0.7553    0.0000 C   0  0  0  0  0  0  0  0  0  0  0  0
   -1.8092   -1.5396    0.0000 C   0  0  0  0  0  0  0  0  0  0  0  0
   -2.3603   -2.1532    0.0000 C   0  0  0  0  0  0  0  0  0  0  0  0
   -3.1676   -1.9819    0.0000 C   0  0  0  0  0  0  0  0  0  0  0  0
   -3.4231   -1.1976    0.0000 C   0  0  0  0  0  0  0  0  0  0  0  0
   -2.8714   -0.5840    0.0000 C   0  0  0  0  0  0  0  0  0  0  0  0
    1.2465   -0.2608    0.0000 C   0  0  0  0  0  0  0  0  0  0  0  0
    2.0686   -0.2608    0.0000 C   0  0  0  0  0  0  0  0  0  0  0  0
    2.4811   -0.9752    0.0000 C   0  0  0  0  0  0  0  0  0  0  0  0
    3.3061   -0.9752    0.0000 C   0  0  0  0  0  0  0  0  0  0  0  0
    3.7186   -0.2608    0.0000 C   0  0  0  0  0  0  0  0  0  0  0  0
    3.3061    0.4537    0.0000 C   0  0  0  0  0  0  0  0  0  0  0  0
    2.4811    0.4537    0.0000 C   0  0  0  0  0  0  0  0  0  0  0  0
    2.0701    1.1657    0.0000 C   0  0  0  0  0  0  0  0  0  0  0  0
    2.4826    1.8802    0.0000 C   0  0  0  0  0  0  0  0  0  0  0  0
    2.0701    2.5947    0.0000 C   0  0  0  0  0  0  0  0  0  0  0  0
    1.2451    2.5947    0.0000 N   0  0  0  0  0  0  0  0  0  0  0  0
    0.8326    1.8802    0.0000 C   0  0  0  0  0  0  0  0  0  0  0  0
    1.2451    1.1657    0.0000 C   0  0  0  0  0  0  0  0  0  0  0  0
   -3.7186   -2.5947    0.0000 F   0  0  0  0  0  0  0  0  0  0  0  0
  1  2  1  0      
  3  1  1  0      
  1  4  2  0      
  4  5  1  0      
  5  6  2  0      
  6  2  1  0      
  3  7  2  0      
  4  8  1  0      
  8  9  2  0      
  8 10  1  0      
  3 11  1  0      
 11 12  1  0      
 12 13  2  0      
 13 14  1  0      
 14 15  2  0      
 15 16  1  0      
 16 17  2  0      
 17 12  1  0      
 10 18  1  0      
 18 19  1  0      
 19 20  2  0      
 20 21  1  0      
 21 22  2  0      
 22 23  1  0      
 23 24  2  0      
 24 19  1  0      
 24 25  1  0      
 25 26  2  0      
 26 27  1  0      
 27 28  2  0      
 28 29  1  0      
 29 30  2  0      
 30 25  1  0      
 15 31  1  0      
M  END
