# Supplementary material for: Synthesis and evaluation of imidazole-4,5- and pyrazine-2,3-dicarboxamides targeting dengue and yellow fever virus
Source: Eur J Med Chem. 2014 Nov 24;87:529–39. doi: 10.1016/j.ejmech.2014.09.062 (PMC4237513; doi:10.1016/j.ejmech.2014.09.062)
Supplement: MOL file — ZIP file containing the MOL files of the most important compound in this article. [file mol.zip › 15a.mol]

15a.cdx
  ChemDraw10021409292D

 31 34  0  0  0  0  0  0  0  0999 V2000
   -1.7664    1.4554    0.0000 C   0  0  0  0  0  0  0  0  0  0  0  0
   -0.9414    1.4554    0.0000 C   0  0  0  0  0  0  0  0  0  0  0  0
   -0.6864    2.2400    0.0000 N   0  0  0  0  0  0  0  0  0  0  0  0
   -1.3539    2.7250    0.0000 C   0  0  0  0  0  0  0  0  0  0  0  0
   -2.0213    2.2400    0.0000 N   0  0  0  0  0  0  0  0  0  0  0  0
   -2.1789    0.7409    0.0000 C   0  0  0  0  0  0  0  0  0  0  0  0
   -0.5289    0.7409    0.0000 C   0  0  0  0  0  0  0  0  0  0  0  0
   -1.7664    0.0265    0.0000 N   0  0  0  0  0  0  0  0  0  0  0  0
   -3.0039    0.7409    0.0000 O   0  0  0  0  0  0  0  0  0  0  0  0
    0.2680    0.9545    0.0000 N   0  0  0  0  0  0  0  0  0  0  0  0
   -0.7424   -0.0559    0.0000 O   0  0  0  0  0  0  0  0  0  0  0  0
   -2.1789   -0.6880    0.0000 C   0  0  0  0  0  0  0  0  0  0  0  0
   -3.0039   -0.6880    0.0000 C   0  0  0  0  0  0  0  0  0  0  0  0
   -3.4164   -1.4025    0.0000 C   0  0  0  0  0  0  0  0  0  0  0  0
   -3.0039   -2.1169    0.0000 C   0  0  0  0  0  0  0  0  0  0  0  0
   -2.1789   -2.1169    0.0000 C   0  0  0  0  0  0  0  0  0  0  0  0
   -1.7664   -1.4025    0.0000 C   0  0  0  0  0  0  0  0  0  0  0  0
   -3.4164   -2.8314    0.0000 F   0  0  0  0  0  0  0  0  0  0  0  0
    0.8514    0.3711    0.0000 C   0  0  0  0  0  0  0  0  0  0  0  0
    0.6379   -0.4258    0.0000 C   0  0  0  0  0  0  0  0  0  0  0  0
    1.2212   -1.0091    0.0000 C   0  0  0  0  0  0  0  0  0  0  0  0
    2.0181   -0.7956    0.0000 C   0  0  0  0  0  0  0  0  0  0  0  0
    2.2317    0.0013    0.0000 C   0  0  0  0  0  0  0  0  0  0  0  0
    1.6483    0.5846    0.0000 C   0  0  0  0  0  0  0  0  0  0  0  0
    1.8618    1.3815    0.0000 C   0  0  0  0  0  0  0  0  0  0  0  0
    2.6015   -1.3790    0.0000 C   0  0  0  0  0  0  0  0  0  0  0  0
    2.6587    1.5950    0.0000 C   0  0  0  0  0  0  0  0  0  0  0  0
    2.7019    2.4189    0.0000 C   0  0  0  0  0  0  0  0  0  0  0  0
    1.9317    2.7146    0.0000 N   0  0  0  0  0  0  0  0  0  0  0  0
    1.4125    2.0734    0.0000 N   0  0  0  0  0  0  0  0  0  0  0  0
    3.4164    2.8314    0.0000 C   0  0  0  0  0  0  0  0  0  0  0  0
  1  2  2  0      
  2  3  1  0      
  3  4  2  0      
  4  5  1  0      
  5  1  1  0      
  1  6  1  0      
  2  7  1  0      
  6  8  1  0      
  6  9  2  0      
  7 10  1  0      
  7 11  2  0      
  8 12  1  0      
 12 13  2  0      
 13 14  1  0      
 14 15  2  0      
 15 16  1  0      
 16 17  2  0      
 17 12  1  0      
 15 18  1  0      
 10 19  1  0      
 19 20  2  0      
 20 21  1  0      
 21 22  2  0      
 22 23  1  0      
 23 24  2  0      
 24 19  1  0      
 24 25  1  0      
 22 26  1  0      
 25 27  2  0      
 27 28  1  0      
 28 29  2  0      
 29 30  1  0      
 30 25  1  0      
 28 31  1  0      
M  END
